# Supplementary material for: Drug Exposure and Susceptibility of Pyrazinamide Correlate with Treatment Response in Pyrazinamide-Susceptible Patients with Multidrug-Resistant Tuberculosis
Source: Pharmaceutics. 2024 Jan 21;16(1):144. doi: 10.3390/pharmaceutics16010144 (PMC10820138; doi:10.3390/pharmaceutics16010144)
Supplement: Supplementary file 1 [file pharmaceutics-16-00144-s001.zip]

Archive with 1 entries (1 files):
- pharmaceutics-2612808-supplementary.pdf
